# Supplementary material for: Mental Health Trajectories in Medical Students: The Impact of Academic Repetition on Depressive Symptoms and Self-Rated Health
Source: J Clin Med. 2025 Nov 28;14(23):8447. doi: 10.3390/jcm14238447 (PMC12692891; doi:10.3390/jcm14238447)
Supplement: Supplementary file 1 [file jcm-14-08447-s001.zip]

Archive with 1 entries (1 files):
- jcm-3967270-supplementary.pdf
